# Supplementary material for: The comparative evidence for urban species sorting by anthropogenic noise
Source: R Soc Open Sci. 2018 Feb 21;5(2):172059. doi: 10.1098/rsos.172059 (PMC5830790; doi:10.1098/rsos.172059)
Supplement: Supplementary Table S1 [file rsos172059supp1.xls]

## Sheet: Supplementary Table S1
Table S1 - Data for the 365 species common to datasets of Hu & Cardoso (2009) and Sol et al. (2014). Classifications of urban occurence in Hu & Cardoso (2009), and mean tolerance class across cities in Sol et al. (2014), together with the number of cities in which each species was studied and a note on whether their mean tolerance class is above or below the median for all species.
Species (and spelling in Sol et al. 2014, if different)	Habitat description from Hu & Cardoso (2009; 1-does not occur, 1.5-occurs infrequently, or 2-occurs in urban areas)	Tolerance class from Sol et al. (2014)
		Weighted score across cities (1-avoider, 1.5-neutral, 2-exploiter)	Number of cities	Above or below the median
Erithacus rubecula	2	1.05556	9	Below
Hirundo rustica	1.5	1.5	9	Median
Streptopelia decaocto	2	1.88889	9	Above
Turdus merula	2	1.33333	9	Below
Carduelis chloris	2	1.4375	8	Below
Fringilla coelebs	2	1	8	Below
Passer domesticus	2	1.8125	8	Above
Sylvia atricapilla	2	1.25	8	Below
Aegithalos caudatus	2	1.21429	7	Below
Carduelis cannabina	2	1.21429	7	Below
Falco tinnunculus	2	1.42857	7	Below
Motacilla alba	1.5	1.71429	7	Above
Parus caeruleus	2	1.14286	7	Below
Parus major	2	1.21429	7	Below
Carduelis carduelis	2	1	6	Below
Certhia brachydactyla	2	1.33333	6	Below
Columba palumbus	2	1	6	Below
Garrulus glandarius	2	1.16667	6	Below
Pica pica	2	1.41667	6	Below
Serinus serinus	2	1.33333	6	Below
Sturnus vulgaris	2	1.5	6	Median
Troglodytes aedon	1	1.5	6	Median
Troglodytes troglodytes	1.5	1.25	6	Below
Anas platyrhynchos	1.5	1.4	5	Below
Apus apus	2	2	5	Above
Motacilla cinerea	1	1.3	5	Below
Parus ater	2	1.4	5	Below
Phoenicurus ochruros	2	1.6	5	Above
Phylloscopus collybita	2	1.2	5	Below
Picus viridis	2	1.2	5	Below
Saxicola torquata (S. torquatus)	2	1.2	5	Below
Sylvia melanocephala	2	1	5	Below
Turdus philomelos	2	1.2	5	Below
Ardea cinerea	1.5	1.125	4	Below
Corvus corax	2	1.125	4	Below
Corvus corone	2	1.25	4	Below
Delichon urbica (D. urbicum)	2	1.625	4	Above
Dendrocopos major	2	1.125	4	Below
Gallinula chloropus	2	1	4	Below
Hippolais polyglotta	1	1.125	4	Below
Parus cristatus	1.5	1.125	4	Below
Regulus regulus	1.5	1.25	4	Below
Rhipidura fuliginosa	2	1.125	4	Below
Sylvia borin	1.5	1.125	4	Below
Turdus migratorius	2	1.5	4	Median
Turdus viscivorus	2	1.375	4	Below
Zenaida macroura	2	1.875	4	Above
Zosterops lateralis	2	1.375	4	Below
Agelaius phoeniceus	1	1.5	3	Median
Alcedo atthis	1	1.33333	3	Below
Anthus pratensis	1	1.16667	3	Below
Bubulcus ibis	1	1.16667	3	Below
Buteo buteo	2	1.33333	3	Below
Cacatua roseicapilla	2	1.66667	3	Above
Cardinalis cardinalis	2	1.33333	3	Below
Carduelis spinus	2	1.5	3	Median
Carpodacus mexicanus	2	1.83333	3	Above
Cettia cetti	1	1.33333	3	Below
Cisticola juncidis	1.5	1.16667	3	Below
Colaptes auratus	1	1.33333	3	Below
Coracina novaehollandiae	2	1.5	3	Median
Corvus monedula	2	1.33333	3	Below
Cracticus nigrogularis	2	1.66667	3	Above
Cracticus torquatus	2	1.5	3	Median
Cuculus canorus	2	1.33333	3	Below
Dacelo novaeguineae	2	1.33333	3	Below
Dicrurus bracteatus	2	1.66667	3	Above
Emberiza cirlus	2	1.16667	3	Below
Falco peregrinus	2	1.66667	3	Above
Fulica atra	2	1.16667	3	Below
Grallina cyanoleuca	2	2	3	Above
Gymnorhina tibicen	2	2	3	Above
Icterus galbula	2	1.33333	3	Below
Junco hyemalis	1.5	1.33333	3	Below
Larus ridibundus	1.5	1.16667	3	Below
Lichenostomus chrysops	2	1.16667	3	Below
Lichenostomus indistincta (Lichmera indistincta)	2	1.5	3	Median
Lullula arborea	2	1	3	Below
Luscinia megarhynchos	2	1	3	Below
Manorina melanocephala	2	1.33333	3	Below
Merops apiaster	1	1.5	3	Median
Miliaria calandra	1	1.16667	3	Below
Molothrus ater	2	1.16667	3	Below
Oriolus sagittatus	2	1.5	3	Median
Pardalotus punctatus	2	1.33333	3	Below
Passer montanus	2	1.33333	3	Below
Phaps chalcoptera	2	1.5	3	Median
Philemon corniculatus	1.5	1.16667	3	Below
Phylloscopus trochilus	2	1.16667	3	Below
Prunella modularis	2	1.16667	3	Below
Regulus ignicapillus (R. ignicapilla)	2	1.16667	3	Below
Rhipidura leucophrys	2	2	3	Above
Riparia riparia	1.5	1.33333	3	Below
Sitta europaea	2	1.16667	3	Below
Sphecopheres viridis (Sphecotheres viridis)	2	1.5	3	Median
Sturnus unicolor	2	1.5	3	Median
Trichoglossus chlorolepidotus	2	1	3	Below
Tyrannus melancholicus	2	1.5	3	Median
Upupa epops	1.5	1.33333	3	Below
Acanthorhynchus tenuirostris	2	1.5	2	Median
Acrocephalus scirpaceus	1.5	1	2	Below
Actitis hypoleucos	1.5	1.25	2	Below
Alauda arvensis	1	1	2	Below
Anthus trivialis	1	1.25	2	Below
Athene noctua	1.5	1	2	Below
Burhinus oedicnemus	1	1.5	2	Median
Calypte anna	2	2	2	Above
Carduelis psaltria	2	1.5	2	Median
Carduelis tristis	2	1.5	2	Median
Chalcophaps indica	1	1.5	2	Median
Charadrius alexandrinus	1	1.5	2	Median
Colluricincla harmonica	2	1.25	2	Below
Contopus sordidulus	2	1.5	2	Median
Corvus orru	2	1	2	Below
Cyanocitta cristata	2	1.5	2	Median
Dendroica petechia	2	1.5	2	Median
Dicaeum hirundinaceum	2	1.5	2	Median
Emberiza cia	1	1.25	2	Below
Emberiza citrinella	1	1.25	2	Below
Emberiza schoeniclus	1	1.25	2	Below
Eudynamys scolopacea (E. scolopaceus)	1	1.5	2	Median
Euphagus cyanocephalus	2	1.75	2	Above
Falco sparverius	2	1.5	2	Median
Ficedula hypoleuca	2	1.25	2	Below
Galerida cristata	2	1	2	Below
Geophaps scripta	1	2	2	Above
Glossopsitta pusilla	2	1	2	Below
Haematopus ostralegus	1	1.75	2	Above
Jynx torquilla	2	1.25	2	Below
Lanius meridionalis	1	1.25	2	Below
Larus argentatus	2	2	2	Above
Loxia curvirostra	1	1.75	2	Above
Malurus melanocephalus	1.5	1	2	Below
Melospiza melodia	2	1.5	2	Median
Mimus polyglottos	2	1.75	2	Above
Monticola solitarius	2	1.5	2	Median
Muscicapa striata	2	1.25	2	Below
Myiarchus cinerascens	1.5	1.25	2	Below
Myiarchus tyrannulus	2	1.25	2	Below
Oriolus oriolus	1.5	1	2	Below
Pachycephala pectoralis	1.5	1.25	2	Below
Pachycephala rufiventris	2	1.25	2	Below
Parabuteo unicinctus	1	1.25	2	Below
Parus palustris	2	1.5	2	Median
Petroica rosea	1	1.5	2	Median
Phylloscopus bonelli	1	1.25	2	Below
Pipilo erythrophthalmus	1	1.25	2	Below
Polioptila caerulea	1	1.25	2	Below
Psaltriparus minimus	2	1.75	2	Above
Sayornis nigricans	2	1.5	2	Median
Serinus canaria	2	1.75	2	Above
Sitta carolinensis	1	1.25	2	Below
Smicrornis brevirostris	1.5	1.25	2	Below
Spizella passerina	2	1.25	2	Below
Streptopelia turtur	2	1.25	2	Below
Sylvia communis	2	1.25	2	Below
Sylvia curruca	2	1.25	2	Below
Sylvia undata	1	1	2	Below
Tachybaptus ruficollis	1.5	1.25	2	Below
Tachycineta thalassina	1	1.5	2	Median
Thryomanes bewickii	2	1	2	Below
Todiramphus sanctus	2	1.25	2	Below
Tyto alba	2	1.5	2	Median
Vanellus miles	2	1.75	2	Above
Vireo gilvus	2	1.5	2	Median
Vireo olivaceus	2	1.5	2	Median
Acanthiza lineata	1.5	1	1	Below
Acanthiza pusilla	2	1.5	1	Median
Accipiter cooperii	2	2	1	Above
Acridotheres tristis	2	2	1	Above
Actitis macularia (A. macularius)	2	1.5	1	Median
Aeronautes saxatalis	2	2	1	Above
Aimophila ruficeps	1	1.5	1	Median
Alectura lathami	2	1.5	1	Median
Alisterus scapularis	1	1	1	Below
Amphispiza belli	1	1	1	Below
Amphispiza bilineata	1	1	1	Below
Anas strepera	1	1	1	Below
Anthochaera carunculata	2	1.5	1	Median
Aphelocoma californica	1.5	1.5	1	Median
Apus affinis	2	1.5	1	Median
Archilochus alexandri	2	1	1	Below
Asio otus	1.5	1.5	1	Median
Asturina nitida (Buteo nitidus)	1	2	1	Above
Auriparus flaviceps	1	1	1	Below
Baeolophus bicolor	2	1.5	1	Median
Baeolophus inornatus	1	1	1	Below
Bombycilla cedrorum	2	1.5	1	Median
Bubo virginianus	2	1	1	Below
Bucephala clangula	1	1.5	1	Median
Buteo jamaicensis	2	1	1	Below
Buteo swainsoni	2	1.5	1	Median
Butorides striatus (B. striata)	1	1.5	1	Median
Cacatua galerita	2	2	1	Above
Cacomantis flabelliformis	2	1.5	1	Median
Calamospiza melanocorys	1	1	1	Below
Calandrella rufescens	1	1.5	1	Median
Calidris minutilla	1	1.5	1	Median
Callipepla californica	2	1.5	1	Median
Callipepla gambelii	1	1	1	Below
Calypte costae	1.5	1	1	Below
Calyptorhynchus funereus	1.5	1.5	1	Median
Campylorhynchus brunneicapillus	1.5	1	1	Below
Caprimulgus ruficollis	1	1.5	1	Median
Cardinalis sinuatus	2	1.5	1	Median
Carpodacus erythrinus	1	1.5	1	Median
Catharus guttatus	1	1.5	1	Median
Chaemaea fasciata (Chamaea fasciata)	2	1.5	1	Median
Chaetura pelagica	2	2	1	Above
Charadrius vociferus	2	1.5	1	Median
Chondestes grammacus	1	1.5	1	Median
Chordeiles acutipennis	1	1	1	Below
Ciconia ciconia	2	1.5	1	Median
Circus cyaneus	1	1.5	1	Median
Cistothorus palustris	1	1.5	1	Median
Coccyzus minor	1	2	1	Above
Columba oenas	2	1	1	Below
Columbina inca	2	2	1	Above
Columbina passerina	2	2	1	Above
Contopus virens	2	1.5	1	Median
Cormobates leucophaeus (C. leucophaea)	1.5	1.5	1	Median
Corvus coronoides	2	1.5	1	Median
Corvus frugilegus	2	1	1	Below
Coturnix coturnix	1	1.5	1	Median
Cuculus saturatus	1	1.5	1	Median
Cyanocitta sterlleri (C. stelleri)	1	1.5	1	Median
Cygnus olor	2	1.5	1	Median
Daphoenositta chrysoptera	1	1.5	1	Median
Dendrocopos minor	2	1	1	Below
Dendroica coronata	1	2	1	Above
Dendroica nigrescens	1	1.5	1	Median
Dendroica occidentalis	1	1.5	1	Median
Dendroica townsendi	1	1	1	Below
Dryocopus pileatus	1	1.5	1	Median
Dumetella carolinensis	2	1.5	1	Median
Egretta thula	1	1.5	1	Median
Empidonax hammondii	1	1.5	1	Median
Empidonax oberholseri	1.5	1.5	1	Median
Empidonax wrightii	1	1	1	Below
Eopsaltria australis	1.5	1.5	1	Median
Eremophila alpestris	1.5	2	1	Above
Eurystomus orientalis	2	1	1	Below
Falco mexicanus	1	1.5	1	Median
Ficedula parva	1	1.5	1	Median
Fulica cristata	1	1	1	Below
Geococcyx californianus	1.5	1.5	1	Median
Geopelia humeralis	2	1.5	1	Median
Geopelia striata	2	1.5	1	Median
Geothlypis trichas	2	1.5	1	Median
Gerygone olivacea	1.5	1.5	1	Median
Glossopsitta concinna	2	1.5	1	Median
Icterus cucullatus	2	2	1	Above
Ixobrychus minutus	2	1.5	1	Median
Lanius excubitor	1.5	1.5	1	Median
Lanius ludovicianus	2	1	1	Below
Lanius senator	2	1	1	Below
Larus dominicanus	2	2	1	Above
Larus fuscus	2	2	1	Above
Larus melanocephalus	1	1.5	1	Median
Leptotila verreauxi	2	1.5	1	Median
Luscinia luscinia	1.5	1	1	Below
Luscinia svecica	1	1.5	1	Median
Malurus cyaneus	2	1.5	1	Median
Malurus lamberti	2	1	1	Below
Manorina melanophrys	2	1	1	Below
Melanerpes carolinus	1	1.5	1	Median
Melanerpes formicivorus	2	1.5	1	Median
Melanerpes uropygialis	2	2	1	Above
Meliphaga lewinii	2	1	1	Below
Melospiza lincolnii	1	1.5	1	Median
Menura novaehollandiae	1.5	1.5	1	Median
Mniotilta varia	1	1.5	1	Median
Molothrus aeneus	2	1.5	1	Median
Motacilla flava	1	1	1	Below
Myiarchus crinitus	2	1.5	1	Median
Myzomela sanguinolenta	2	1	1	Below
Nycticorax nycticorax	1	1.5	1	Median
Ocyphaps lophotes	2	2	1	Above
Oporornis tolmiei	1	1.5	1	Median
Oreoscoptes montanus	1	1	1	Below
Origma solitaria	1	1.5	1	Median
Otus scops	2	1.5	1	Median
Parula pitiayumi	1	1.5	1	Median
Passerculus sandwichensis	1	1	1	Below
Passerina amoena	2	1.5	1	Median
Petrochelidon fulva	2	1	1	Below
Petrochelidon pyrrhonota	2	2	1	Above
Phainopepla nitens	1	1	1	Below
Pheucticus melanocephalus	2	1.5	1	Median
Philemon citreogularis	2	1.5	1	Median
Phoenicurus phoenicurus	2	1.5	1	Median
Phylidonyris novaehollandiae	2	1	1	Below
Phylloscopus sibilatrix	1	1	1	Below
Picoides nuttallii	1	1.5	1	Median
Picoides pubescens	2	1	1	Below
Picoides scalaris	1	1.5	1	Median
Pipilo aberti	1	1.5	1	Median
Pipilo chlorurus	1	1.5	1	Median
Pipilo crissalis	2	1.5	1	Median
Pipilo fuscus	1	1	1	Below
Piranga ludoviciana	1.5	1.5	1	Median
Pitta erythrogaster	1	1.5	1	Median
Platycercus elegans	2	1	1	Below
Platycercus eximius	2	1	1	Below
Plegadis chihi	1	1	1	Below
Pluvialis squatarola	1	1.5	1	Median
Podiceps cristatus	1.5	1.5	1	Median
Poecile atricapilla (Parus atricapillus)	2	1.5	1	Median
Poecile carolinensis (Parus carolinensis)	2	1	1	Below
Poecile rufescens (Parus rufescens)	1	2	1	Above
Polioptila melanura	1	1	1	Below
Pooecetes gramineus	2	1	1	Below
Psephotus haematonotus	2	1.5	1	Median
Psophodes olivaceus	1	1	1	Below
Ptilinorhynchus violaceus (Ptilonorhynchus violaceus)	1	1.5	1	Median
Pycnonotus barbatus	2	2	1	Above
Pyrocephalus rubinus	1	1.5	1	Median
Pyrrhocorax pyrrhocorax	1	1	1	Below
Pyrrhula pyrrhula	2	1	1	Below
Quiscalus mexicanus	2	2	1	Above
Quiscalus quiscula	2	1	1	Below
Regulus calendula	1	1	1	Below
Regulus satrapa	1	1.5	1	Median
Remiz pendulinus	1	1.5	1	Median
Salpinctes obsoletus	1	1	1	Below
Saxicola rubetra	1	1	1	Below
Sayornis saya	1	2	1	Above
Scolopax rusticola	1	1.5	1	Median
Selasphorus rufus	2	1.5	1	Median
Sericornis frontalis	2	1	1	Below
Sialia mexicana	2	1.5	1	Median
Sialia sialis	2	1.5	1	Median
Sphyrapicus nuchalis	1	1.5	1	Median
Spiza americana	1	1.5	1	Median
Spizella breweri	1	1	1	Below
Stelgidopteryx serripennis	1	1	1	Below
Sterna sandvicensis	1	1.5	1	Median
Strepera graculina	2	1.5	1	Median
Streptopelia chinensis (Stigmatopelia chinensis)	2	2	1	Above
Streptopelia senegalensis (Stigmatopelia senegalensis)	2	2	1	Above
Strix aluco	2	1.5	1	Median
Sturnella neglecta	1	1	1	Below
Sylvia cantillans	1	1	1	Below
Sylvia conspicillata	2	1	1	Below
Tachymarptus melba (Tachymarptis melba)	2	2	1	Above
Tadorna tadorna	1	1	1	Below
Toxostoma bendirei	1	1	1	Below
Toxostoma curvirostre	1	1	1	Below
Toxostoma redivivum	1.5	1.5	1	Median
Tringa solitaria	1	1.5	1	Median
Turdus iliacus	2	1	1	Below
Turdus pilaris	2	1.5	1	Median
Tyrannus dominicensis	2	1	1	Below
Tyrannus verticalis	2	1.5	1	Median
Vanellus vanellus	1.5	1	1	Below
Vermivora celata	1	1.5	1	Median
Vermivora luciae	1	1	1	Below
Vermivora ruficapilla	1	2	1	Above
Vermivora virginiae	1	1.5	1	Median
Vireo huttoni	1	1.5	1	Median
Vireo solitarius	1	1.5	1	Median
Wilsonia pusilla	1	1	1	Below
Zenaida asiatica	2	2	1	Above
Zonotrichia albicollis	1	1	1	Below
Zonotrichia leucophrys	2	1	1	Below
